# Supplementary material for: matchRanges: generating null hypothesis genomic ranges via covariate-matched sampling
Source: Bioinformatics. 2023 Apr 21;39(5):btad197. doi: 10.1093/bioinformatics/btad197 (PMC10168584; doi:10.1093/bioinformatics/btad197)
Supplement: btad197_Supplementary_Data [file btad197_supplementary_data.zip]

Archive with 4 entries (4 files):
- Sup-Fig2_1200dpi.png
- Sup-Fig3_1200dpi.png
- SupplementaryFigureLegends.docx
- Sup-Fig1_1200dpi.png
